# Supplementary material for: Biotransformation Dynamics and Products of Cyanobacterial Secondary Metabolites in Surface Waters
Source: Environ Sci Technol. 2025 Sep 20;59(38):20726–37. doi: 10.1021/acs.est.5c09247 (PMC12490008; doi:10.1021/acs.est.5c09247)
Supplement: Supplementary file 2 [file es5c09247_si_002.xlsx]

## Sheet: MetaboliteList
Parent cyanobacterial metabolite list
	Microcystin	Molecular formula	1	2	3	4	5	6	7	Producing strains
standard (level 1)	MC-LR	C49H74N10O12	D-Ala	Leu	D-bMe-Asp	Arg	Adda	D-Glu	Mdha	4-strain mixture, Microcystis panniformis MIRS-04
	MC-LA	C46H67N7O12	D-Ala	Leu	D-bMe-Asp	Ala	Adda	D-Glu	Mdha	4-strain mixture
	MC-YR	C52H72N10O13	D-Ala	Tyr	D-bMe-Asp	Arg	Adda	D-Glu	Mdha	4-strain mixture, Greifensee Isolates
	[D-Asp3,(E)-Dhb7]MC-RR	C48H73N13O12	D-Ala	Arg	D-Asp	Arg	Adda	D-Glu	(E)-Dhb	4-strain mixture, Greifensee Isolates
	[D-Asp3]MC-LR	C48H72N10O12	D-Ala	Leu	D-Asp	Arg	Adda	D-Glu	Mdha	4-strain mixture, Greifensee Isolates, Microcystis panniformis MIRS-04
suspect (level 2)	MC-HtyR	C53H74N10O13	D-Ala	Hty	D-bMe-Asp	Arg	Adda	D-Glu	Mdha	4-strain mixture
	[D-Asp3]MC‐(H4)YR	C51H74N10O13	D-Ala	(4H)-Tyr	D-Asp	Arg	Adda	D-Glu	Mdha	4-strain mixture
	[D-Asp3]MC-LA	C45H65N7O12	D-Ala	Leu	D-Asp	Ala	Adda	D-Glu	Mdha	4-strain mixture
	MC-LAba	C47H69N7O12	D-Ala	Leu	D-bMe-Asp	Aba	Adda	D-Glu	Mdha	4-strain mixture
	MC-LL	C49H73N7O12	D-Ala	Leu	D-bMe-Asp	Leu	Adda	D-Glu	Mdha	4-strain mixture
	MC-LY	C52H71N7O13	D-Ala	Leu	D-bMe-Asp	Tyr	Adda	D-Glu	Mdha	Microcystis panniformis MIRS-04
	[D-Asp3 ,ADMAdda5 ]MC-LHar	C50H74N10O13	D-Ala	Leu	D-Asp	Har	ADMAdda	D-Glu	Mdha	Microcystis panniformis MIRS-04
	Anabaenopeptin	Molecular formula	1	2	[ 3	4	5	6	7 ]
standard (level 1)	Anabaenopeptin B	C41H60N10O9	HArg	CO	Lys	Val	Htyr	MeAla	Phe	4-strain mixture, Greifensee Isolates
	Anabaenopeptin A	C44H57N7O10	Tyr	CO	Lys	Ile	Htyr	MeAla	Phe	4-strain mixture, Greifensee Isolates
	Oscillamide Y	C45H59N7O10	Tyr	CO	Lys	Val	Htyr	MeAla	Phe	4-strain mixture, Greifensee Isolates
suspect (level 2)	Anabaenopeptin F	C42H62N10O9	Arg	CO	D-Lys	Ile	Hty	NMeAla	Phe	4-strain mixture, Greifensee Isolates
	Anabaenopeptin 871	C46H61N7O10	Phe	CO	Lys	Ile	Hty	NMeAla	Hty	4-strain mixture, Greifensee Isolates
	Anabaenopeptin D	C44H57N7O9	Phe	CO	Lys	Val	Hty	NMeAla	Phe	4-strain mixture, Greifensee Isolates
	Anabaenopeptin J	C41H59N7O9	Ile	CO	D-Lys	Val	Hty	NMeAla	Phe	4-strain mixture, Greifensee Isolates
	Anabaenopeptin 807	C42H61N7O9	Ile	CO	Lys	Ile	Hty	NMeAla	Phe	4-strain mixture, Greifensee Isolates
	Ferintoic acid B	C47H60N8O9	Trp	CO	D-Lys	Ile	Hty	NMeAla	L-Phe	4-strain mixture, Greifensee Isolates
	Cyanopeptolin	Molecular formula	[1	2	3	4	5	6]	7
standard (level 1)	Cyanopeptolin A	C46H72N10O12	Arg	Ahp	Leu	N-Me-Phe	Val	O-Thr	Asp-HA	4-strain mixture
	Cyanopeptolin D	C48H76N8O12	di-mLys	Ahp	Leu	N-Me-Phe	Val	O-Thr	Asp-HA	4-strain mixture
suspect (level 2)	Cyanopeptolin B	C46H71N8O12H	Lys	Ahp	Leu	N-Me-Phe	Val	O-Thr	Asp-HA	4-strain mixture
	Cyanopeptolin C	C47H74N8O12	mLys	Ahp	Leu	N-Me-Phe	Val	O-Thr	Asp-HA	4-strain mixture
	Cyanopeptolin 963A	C49H69N7O13	Tyr	Ahp	Leu	N-Me-Phe	Val	O-Thr	Glu-HA	4-strain mixture
	Cyanopeptolin 1020	C50H72N10O13	Arg	Ahp	Phe	N-Me-Tyr	Val	O-Thr	Glu-HA	4-strain mixture
	Planktopeptin BL1125	C54H79N9O17	Leu	Ahp	Thr	N-Me-Tyr	Ile	O-Thr	Gln-Hty-GA	Greifensee isolates
	Micropeptin K139	C47H74N10O13	Arg	Ahp	Ile	N-Me-Tyr	Ile	O-Thr	Asp-HA	Microcystis panniformis MIRS-04
	Cyanopeptolin 972	C46H72N10O13	Arg	Ahp	Leu/Ile	N-Me-Tyr	Val	O-Thr	Asp-HA	Microcystis panniformis MIRS-04
	Cyanopeptolin 958	C45H70N10O13	Arg	Ahp	Leu	N-Me-Tyr	Val	O-Thr	Glu-But	Microcystis panniformis MIRS-04
	Cyanopeptolin 1014	C49H78N10O13	Arg	Ahp	Leu	N-Me-Tyr	Val	O-Thr	Glu-OA	Microcystis panniformis MIRS-04
	Cyanopeptolin 959	C43H61N9O14S	Arg	Ahp	Phe	N-Me-Tyr	Ile	O-Thr	SuGA	Microcystis aeruginosa NPDC-01
	Microginin	Molecular formula	1	2	3	4	5
suspect (level 2)	Nostoginin BN741	C39H59N5O9	(2S,3S)Ahoa	Val	NMeIle	NMeTyr	Tyr
	Microginin FR6	C39H57N5O9	MeAhda	Val	Pro	Tyr	Tyr
	Cyclamide	Molecular formula	1	2	3	4	5
standard (level 1)	Aerucyclamide A	C24H34N6O4S2	Thiazole	Me-Oxazoline	Ile	Thiazoline	Ile			4-strain mixture
suspect (level 2)	Aerucyaclamide C	C24H32N6O5S								4-strain mixture
	Aerucyclamide D	C26H30N6O4S3								4-strain mixture
	piricyclamide ILGEGEGWNYNP+prenyl	C66H91N15O19								4-strain mixture
	Others	Molecular formula
suspect (level 2)	Planktocyclin	C39H60N8O8S								Greifensee isolates
	Oscillacyclin	C47H66N10O14

## Sheet: MC-LL
Compound	MC-LL
CyanoMetDB_ID	CyanoMetDB_1907
Molecular formula	C49H73N7O12
Buildongblock string	cyclo[-(D-Ala)--(Leu)--(D-bMe-Asp)--(Leu)--(Adda)--(D-Glu)--(Mdha)-]
Smiles	C[C@@H](\C=C(/C)\C=C\[C@@H]1NC(=O)[C@H](CC(C)C)NC(=O)[C@@H](C)[C@@H](NC(=O)[C@H](CC(C)C)NC(=O)[C@@H](C)NC(=O)C(=C)N(C)C(=O)CC[C@@H](NC(=O)[C@H]1C)C(=O)O)C(=O)O)[C@H](Cc1ccccc1)OC
Sample used to generate reference spectrum	1083_220517_Extracted_enzymes_04_0d
Precursor	m/z	952.539
Precursor	adduct	M+H+													MS2 spectrum	HCD30					Other candidates indicated by MetFrag
	No.	1													Scan Number	m/z	Intensity	Relative	Segment Number		MetFrag	Score	InChI	MonoisotopicMass	CompoundName	Identifier	MetFrag_Values	MolecularFormula	SMILES	FormulasOfExplPeaks	ExplPeaks	NumberPeaksUsed	NoExplPeaks
	Precursor														11355	178.281	73205.2	100	1		184.112	1	InChI=1S/C49H73N7O12/c1-26(2)22-37-46(62)51-35(19-18-28(5)24-29(6)39(68-12)25-34-16-14-13-15-17-34)30(7)42(58)52-36(48(64)65)20-21-40(57)56(11)33(10)45(61)50-32(9)44(60)54-38(23-27(3)4)47(63)55-41(49(66)67)31(8)43(59)53-37/h13-19,24,26-27,29-32,35-39,41H,10,20-23,25H2,1-9,11-12H3,(H,50,61)(H,51,62)(H,52,58)(H,53,59)(H,54,60)(H,55,63)(H,64,65)(H,66,67)/b19-18+,28-24+/t29-,30-,31-,32+,35-,36+,37-,3…	951.532	MC-LL	CyanoMetDB_1907	708.0;908.0;1101.0;653.0;348.0;908.0;610.0;348.0;753.0;610.0;653.0;1201.0;1213.0;610.0;1158.0;653.0;1170.0;610.0;970.0;1001.0;958.0;610.0;610.0	C49H73N7O12	C[C@@H](\C=C(/C)\C=C\[C@@H]1NC(=O)[C@H](CC(C)C)NC(=O)[C@@H](C)[C@@H](NC(=O)[C@H](CC(C)C)NC(=O)[C@@H](C)NC(=O)C(=C)N(C)C(=O)CC[C@@H](NC(=O)[C@H]1C)C(=O)O)C(=O)O)[C@H](Cc1ccccc1)OC	105.069511413574:[C8H8]+H+;107.085243225098:[C8H8+2H]+H+;124.112060546875:[C8H12N+H]+H+;127.086219787598:[C6H10N2O]+H+;135.080078125:[C9H11O]+;135.116592407227:[C10H12+2H]+H+;155.081024169922:[C7H10N2O2]+H+;163.111297607422:[C11H15O]+;195.077224731445:[C9H12N2O3-H]+;213.086807250977:[C9H12N2O4]+H+;215.138931274414:[C10H18N2O3]+H+;218.155853271484:[C14H22NO-2H]+;237.162551879883:[C18H23-2H]+;243.1…	105.069511413574_83.0;107.085243225098_251.6;124.112060546875_146.7;127.086219787598_306.0;135.080078125_805.2;135.116592407227_230.2;155.081024169922_395.2;163.111297607422_688.0;195.077224731445_169.2;213.086807250977_897.0;215.138931274414_665.8;218.155853271484_110.3;237.162551879883_159.4;243.133758544922_322.4;246.148681640625_288.3;258.18603515625_169.6;265.158081054688_212.9;268.165161132…	35	23
	Formula	[C50H66N8O13+H]+													11355	213.087	65731.8	89.7911	1
	Theoretical m/z	952.539													11355	135.08	59004.9	80.6021	1
	Measured m/z	952.539													11355	375.192	51584.4	70.4654	1
	Mass error (ppm)	0.00304449													11355	163.111	50414	68.8667	1
	Fragment name	[M+H]+													11355	215.139	48790.6	66.649	1		Note:	MetFrag only suggests one candidate.
	Notes														11355	397.208	43511.7	59.438	1
															11355	155.081	28959.6	39.5595	1
	No.	2													11355	268.165	28541.1	38.9877	1
	Fragment 1														11355	243.134	23624.5	32.2716	1
	Formula	[C24H39N5O7]+H+													11355	127.086	22423.7	30.6313	1
	Theoretical m/z	510.29237													11355	246.149	21129.7	28.8637	1
	Measured m/z	510.291442871094													11355	107.085	18438.9	25.188	1
	Mass error (ppm)	1.81686													11355	135.117	16866.3	23.0398	1
	Fragment name	[|y-ion-type|--(Mdha)--(D-Ala)--Leu-(D-bMe-Asp)--Leu--|b-ion-type|]+H+													11355	446.233	16317	22.2895	1
	Notes														11355	265.158	15599.8	21.3097	1
															11355	347.197	15568.1	21.2664	1
	No.	3													11355	260.159	14451.1	19.7406	1
	Fragment 2														11355	282.186	13126.9	17.9316	1
	Formula	[C18H28N4O6]+H+													11355	258.186	12425.7	16.9738	1
	Theoretical m/z	397.20826													11355	195.077	12395.6	16.9327	1
	Measured m/z	397.207672119141													11355	237.163	11683.7	15.9602	1
	Mass error (ppm)	1.48003													11355	124.112	10746.6	14.6801	1
	Fragment name	[|y-ion-type|--(Mdha)--(D-Ala)--Leu--(D-bMe-Asp)--|b-ion-type|]+H+													11355	696.717	10441.7	14.2636	1
	Notes														11355	510.291	10190.2	13.92	1
															11355	684.425	10025.9	13.6957	1
	No.	4													11355	181.006	9743.22	13.3095	1
	Fragment 3														11355	911.409	9045.52	12.3564	1
	Formula	[C20H27N2O5]+													11355	480.048	8824.17	12.054	1
	Theoretical m/z	375.19155													11355	276.547	8821.66	12.0506	1
	Measured m/z	375.191558837891													11355	218.156	8082.5	11.0409	1
	Mass error (ppm)	0.0235557													11355	163.866	7763.75	10.6055	1
	Fragment name	[|b-ion-type|--(Mdha)--(D-Glu)--(Adda-C9H11O)--|z-ion-type|]+													11355	106.371	6463.16	8.82882	1
	Notes														11355	114.727	6402.04	8.74534	1
															11355	105.07	6085.23	8.31256	1
	No.	5
	Fragment 4
	Formula	[C19H24NO]+
	Theoretical m/z	282.18535
	Measured m/z	282.185791015625
	Mass error (ppm)	1.56286
	Fragment name	[|c-ion-type|--Adda--|z-ion-type|]+
	Notes
	No.	6
	Fragment 5
	Formula	[C13H21N3O3]+H+
	Theoretical m/z	268.16565
	Measured m/z	268.165161132813
	Mass error (ppm)	1.823
	Fragment name	[|y-ion-type|--(Mdha)--(D-Ala)--Leu--|b-ion-type|]+H+
	Notes
	No.	7
	Fragment 6
	Formula	[C11H18N2O4]+H+
	Theoretical m/z	243.134
	Measured m/z	243.133758544922
	Mass error (ppm)	0.993095
	Fragment name	[|z-ion-type|--(D-bMe-Asp)--Leu--|c-ion-type|]+H+
	Notes
	No.	8
	Fragment 7
	Formula	[C9H12N2O4]+H+
	Theoretical m/z	213.08702
	Measured m/z	213.086807250977
	Mass error (ppm)	0.998414
	Fragment name	[|z-ion-type|--(D-Glu)--Mdha--|c-ion-type|]+H+
	Notes
	No.	9
	Fragment 8
	Formula	[C9H11O]+
	Theoretical m/z	135.08049
	Measured m/z	135.080078125
	Mass error (ppm)	3.04911
	Fragment name
	Notes
	No.	10
	Fragment 9
	Formula	[C6H10N2O]+H+
	Theoretical m/z	127.08663
	Measured m/z	127.086219787598
	Mass error (ppm)	3.22782
	Fragment name	[|y-ion-type|--Mdha--(D-Ala)--|a-ion-type|]+H+
	Notes

## Sheet: MC-HtyR
Compound	MC-HtyR
CyanoMetDB_ID	CyanoMetDB_2015
Molecular formula	C53H74N10O13
Buildongblock string	cyclo[-(D-Ala)--(Hty)--(D-bMe-Asp)--(Arg)--(Adda)--(D-Glu)--(Mdha)-]
Smiles	O=C(N(C)C(C(N[C@H](C)C1=O)=O)=C)CC[C@H](C(O)=O)NC([C@@H](C)[C@H](/C=C/C(C)=C/[C@H](C)[C@@H](OC)CC2=CC=CC=C2)NC([C@H](CCCNC(N)=N)NC([C@@H](C)[C@H](C(O)=O)NC([C@@H](N1)CCC3=CC=C(O)C=C3)=O)=O)=O)=O
Sample used to generate reference spectrum	1083_220517_Extracted_enzymes_04_0d
Precursor	m/z	1059.55
Precursor	adduct	M+H+													MS2 spectrum	HCD30					Other candidates indicated by MetFrag
	No.	1													Scan Number	m/z	Intensity	Relative	Segment Number		MetFrag	Score	InChI	MonoisotopicMass	CompoundName	Identifier	MetFrag_Values	MolecularFormula	SMILES	FormulasOfExplPeaks	ExplPeaks	NumberPeaksUsed	NoExplPeaks
	Precursor														4885	1059.55	5.30531e+06	100	1		1329.89	1	InChI=1S/C53H74N10O13/c1-29(27-30(2)42(76-8)28-36-13-10-9-11-14-36)16-22-38-31(3)45(66)61-41(51(72)73)24-25-43(65)63(7)34(6)48(69)57-33(5)47(68)60-40(23-19-35-17-20-37(64)21-18-35)50(71)62-44(52(74)75)32(4)46(67)59-39(49(70)58-38)15-12-26-56-53(54)55/h9-11,13-14,16-18,20-22,27,30-33,38-42,44,64H,6,12,15,19,23-26,28H2,1-5,7-8H3,(H,57,69)(H,58,70)(H,59,67)(H,60,68)(H,61,66)(H,62,71)(H,72,73)(H,74,7…	1058.54	MC-HtyR	CyanoMetDB_2015	808.0;908.0;696.0;653.0;348.0;908.0;653.0;610.0;1353.0;610.0;348.0;753.0;653.0;610.0;653.0;1001.0;1213.0;1015.0;653.0;710.0;1070.0;610.0;958.0;710.0;610.0;1001.0;958.0;610.0;610.0;1353.0;610.0;653.0;958.0;610.0;1044.0;1070.0;610.0;1001.0;1058.0;958.0;958.0;1058.0;1001.0;653.0;1058.0;710.0;1101.0;653.0;448.0;1070.0;896.0;653.0;1101.0;448.0;653.0;305.0	C53H74N10O13	O=C(N(C)C(C(N[C@H](C)C1=O)=O)=C)CC[C@H](C(O)=O)NC([C@@H](C)[C@H](/C=C/C(C)=C/[C@H](C)[C@@H](OC)CC2=CC=CC=C2)NC([C@H](CCCNC(N)=N)NC([C@@H](C)[C@H](C(O)=O)NC([C@@H](N1)CCC3=CC=C(O)C=C3)=O)=O)=O)=O	103.0539017:[C8H8-H]+;107.0853577:[C8H8+2H]+H+;112.0867844:[C7H12O]+;127.0863495:[C6H10N2O]+H+;135.0802307:[C9H11O]+;135.1166992:[C10H12+2H]+H+;150.091095:[C9H11NO]+H+;155.081543:[C7H10N2O2]+H+;156.124115:[C6H13N5]+H+;157.1077271:[C6H12N4O]+H+;163.1115875:[C11H15O]+;195.0759888:[C9H12N2O3-H]+;200.1138916:[C7H13N5O2]+H+;213.0869751:[C9H12N2O4]+H+;213.1353149:[C9H16N4O2]+H+;223.1193237:[C12H16NO3]+…	103.0539017_36.6;107.0853577_105.5;112.0867844_94.9;127.0863495_96.2;135.0802307_480.5;135.1166992_152.6;150.091095_322.0;155.081543_183.4;156.124115_123.7;157.1077271_147.5;163.1115875_248.7;195.0759888_67.1;200.1138916_142.6;213.0869751_455.7;213.1353149_49.2;223.1193237_71.0;237.1651459_84.6;244.1294098_155.5;258.1851807_109.5;269.1239624_210.3;285.1670532_214.8;286.1516113_300.9;292.1549377_6…	76	56
	Formula	[C53H74N10O13+H]+													4885	1031.56	544307	10.2597	1		1317.25	0.9905	InChI=1S/C53H74N10O13/c1-30(27-31(2)43(75-7)28-36-13-10-9-11-14-36)16-22-38-32(3)46(67)61-41(52(74)76-8)24-25-45(66)63(6)34(5)48(69)57-33(4)47(68)60-40(23-19-35-17-20-37(64)21-18-35)50(71)62-42(51(72)73)29-44(65)58-39(49(70)59-38)15-12-26-56-53(54)55/h9-11,13-14,16-18,20-22,27,31-33,38-43,64H,5,12,15,19,23-26,28-29H2,1-4,6-8H3,(H,57,69)(H,58,65)(H,59,70)(H,60,68)(H,61,67)(H,62,71)(H,72,73)(H4,54,…	1058.54	[D-Asp3,D-MeO-Glu6]MC-HtyR	CyanoMetDB_2016	808.0;908.0;696.0;653.0;348.0;908.0;653.0;610.0;1353.0;610.0;348.0;753.0;653.0;915.0;1058.0;1001.0;1213.0;1101.0;653.0;1101.0;1101.0;1101.0;1201.0;710.0;610.0;1101.0;1977.0;696.0;1101.0;1353.0;1001.0;653.0;1001.0;696.0;1044.0;1101.0;696.0;1001.0;1115.0;710.0;958.0;1013.0;1001.0;653.0;1058.0;710.0;1015.0;653.0;448.0;1070.0;610.0;653.0;1101.0;448.0;653.0;305.0	C53H74N10O13	O=C(N(C)C(C(N[C@H](C)C1=O)=O)=C)CC[C@H](C(OC)=O)NC([C@@H](C)[C@H](/C=C/C(C)=C/[C@H](C)[C@@H](OC)CC2=CC=CC=C2)NC([C@H](CCCNC(N)=N)NC(C[C@H](C(O)=O)NC([C@@H](N1)CCC3=CC=C(O)C=C3)=O)=O)=O)=O	103.0539017:[C8H8-H]+;107.0853577:[C8H8+2H]+H+;112.0867844:[C7H12O]+;127.0863495:[C6H10N2O]+H+;135.0802307:[C9H11O]+;135.1166992:[C10H12+2H]+H+;150.091095:[C9H11NO]+H+;155.081543:[C7H10N2O2]+H+;156.124115:[C6H13N5]+H+;157.1077271:[C6H12N4O]+H+;163.1115875:[C11H15O]+;195.0759888:[C9H12N2O3-H]+;200.1138916:[C7H13N5O2]+H+;213.0869751:[C9H13N2O4]+;213.1353149:[C9H15N4O2+H]+H+;223.1193237:[C12H16NO3]+…	103.0539017_36.6;107.0853577_105.5;112.0867844_94.9;127.0863495_96.2;135.0802307_480.5;135.1166992_152.6;150.091095_322.0;155.081543_183.4;156.124115_123.7;157.1077271_147.5;163.1115875_248.7;195.0759888_67.1;200.1138916_142.6;213.0869751_455.7;213.1353149_49.2;223.1193237_71.0;237.1651459_84.6;244.1294098_155.5;258.1851807_109.5;269.1239624_210.3;285.1670532_214.8;286.1516113_300.9;292.1549377_6…	76	56
	Theoretical m/z	1059.55													4885	135.08	261827	4.93518	1		1306.23	0.9822	InChI=1S/C53H74N10O13/c1-29(26-30(2)42(75-8)28-35-14-11-10-12-15-35)17-22-38-31(3)45(66)60-40(52(74)76-9)23-24-43(65)63(7)34(6)48(69)57-33(5)47(68)61-41(27-36-18-20-37(64)21-19-36)50(71)62-44(51(72)73)32(4)46(67)59-39(49(70)58-38)16-13-25-56-53(54)55/h10-12,14-15,17-22,26,30-33,38-42,44,64H,6,13,16,23-25,27-28H2,1-5,7-9H3,(H,57,69)(H,58,70)(H,59,67)(H,60,66)(H,61,68)(H,62,71)(H,72,73)(H4,54,55,56…	1058.54	[D?MeO-Glu6]MC?YR	CyanoMetDB_2014	808.0;908.0;696.0;653.0;348.0;908.0;958.0;610.0;1353.0;610.0;348.0;753.0;653.0;958.0;653.0;1001.0;1213.0;1015.0;653.0;710.0;1070.0;610.0;1201.0;1158.0;696.0;1465.0;1977.0;610.0;1001.0;1353.0;1058.0;653.0;1265.0;610.0;1101.0;696.0;1001.0;958.0;710.0;1001.0;710.0;1001.0;653.0;1058.0;915.0;1101.0;653.0;448.0;1070.0;610.0;653.0;1101.0;448.0;653.0;305.0	C53H74N10O13	O=C(N(C)C(C(N[C@@H](C1=O)C)=O)=C)CC[C@H](C(OC)=O)NC([C@@H](C)[C@H](/C=C/C(C)=C/[C@H](C)[C@@H](OC)CC2=CC=CC=C2)NC([C@H](CCCNC(N)=N)NC([C@@H](C)[C@H](C(O)=O)NC([C@@H](N1)CC3=CC=C(O)C=C3)=O)=O)=O)=O	103.0539017:[C8H8-H]+;107.0853577:[C8H8+2H]+H+;112.0867844:[C7H12O]+;127.0863495:[C6H10N2O]+H+;135.0802307:[C9H11O]+;135.1166992:[C10H12+2H]+H+;150.091095:[C9H12NO]+;155.081543:[C7H10N2O2]+H+;156.124115:[C6H13N5]+H+;157.1077271:[C6H12N4O]+H+;163.1115875:[C11H15O]+;195.0759888:[C9H12N2O3-H]+;200.1138916:[C7H13N5O2]+H+;213.0869751:[C9H13N2O4]+;213.1353149:[C9H16N4O2]+H+;223.1193237:[C12H16NO3]+H+;2…	103.0539017_36.6;107.0853577_105.5;112.0867844_94.9;127.0863495_96.2;135.0802307_480.5;135.1166992_152.6;150.091095_322.0;155.081543_183.4;156.124115_123.7;157.1077271_147.5;163.1115875_248.7;195.0759888_67.1;200.1138916_142.6;213.0869751_455.7;213.1353149_49.2;223.1193237_71.0;237.1651459_84.6;244.1294098_155.5;258.1851807_109.5;269.1239624_210.3;285.1670532_214.8;286.1516113_300.9;292.1549377_6…	76	55
	Measured m/z	1059.55													4885	617.304	248411	4.68231	1
	Mass error (ppm)	0.510594													4885	213.087	248313	4.68046	1
	Fragment name	[M+H]+													4885	375.192	231000	4.35413	1		Note:	MetFrag suggested 3 candidates, however, the prediction for 617.3043, 599.3570, 534.2662, 375.1917, 213.0870 were bad for [D-Asp3,D-MeO-Glu6]MC-HtyR; the prediciton of 617.3043,375.1971, 213.0870 were bad for [D‐MeO-Glu6]MC‐YR
	Notes														4885	599.357	211718	3.99069	1
															4885	1042.52	208310	3.92644	1		examples of prediction of [D-Asp3,D-MeO-Glu6]MC-HtyR					examples of prediction of [D‐MeO-Glu6]MC‐YR
	No.	2													4885	974.501	200082	3.77135	1
	Fragment 1														4885	174.135	177090	3.33797	1		617.304					617.304
	Formula	[C44H63N10O12+H]+H+													4885	1041.53	176504	3.32693	1
	Theoretical m/z	925.47802													4885	150.091	175454	3.30713	1
	Measured m/z	925.4783936													4885	178.286	168800	3.18171	1
	Mass error (ppm)	0.403683													4885	286.152	163935	3.09001	1
	Fragment name	[M-C9H11O]+H+													4885	925.478	154644	2.91488	1
	Notes														4885	987.569	147138	2.77341	1
															4885	616.323	142040	2.67732	1
	No.	3													4885	908.454	138845	2.6171	1		534.266
	Fragment 2														4885	117.726	138154	2.60407	1							213.087
	Formula	[C43H63N9O11-H]+													4885	163.112	135491	2.55387	1
	Theoretical m/z	880.45655													4885	634.334	121823	2.29625	1
	Measured m/z	880.4584351													4885	285.167	117025	2.20582	1
	Mass error (ppm)	2.14105													4885	269.124	114608	2.16026	1
	Fragment name	[|z-ion-type|--(D-bMe-Asp)--Arg--Adda--(D-Glu)--Mdha--(D-Ala)--|c-ion-type|-H]+													4885	929.522	109683	2.06742	1
	Notes														4885	1014.52	108327	2.04187	1
															4885	534.266	104407	1.96798	1
	No.	4													4885	155.082	99913.4	1.88327	1
	Fragment 3														4885	789.356	93304.2	1.75869	1
	Formula	[C34H48N10O12]+H+													4885	571.361	91186.5	1.71878	1
	Theoretical m/z	789.35274													4885	244.129	84715.5	1.59681	1
	Measured m/z	789.3561401													4885	135.117	83143	1.56717	1
	Mass error (ppm)	4.30745													4885	157.108	80387.5	1.51523	1
	Fragment name	[|x-ion-type|--(D-Glu)--Mdha--(D-Ala)--Hty--(D-bMe-Asp)--Arg--|c-ion-type|]+H+													4885	1015.56	80343.3	1.51439	1
	Notes														4885	200.114	77672.7	1.46406	1
															4885	745.366	76499.7	1.44195	1
	No.	5													4885	156.124	67410.6	1.27063	1
	Fragment 4														4885	1013.55	67204	1.26673	1
	Formula	[C28H40N8O8]+H+													4885	446.211	67169.8	1.26609	1
	Theoretical m/z	617.30432													4885	488.326	64684.8	1.21925	1
	Measured m/z	617.3043213													4885	258.185	59646.3	1.12428	1
	Mass error (ppm)	0.00210593													4885	246.15	59378.2	1.11922	1
	Fragment name	[|y-ion-type|--Mdha--(D-Ala)--Hty--(D-bMe-Asp]--Arg--|b-ion-type|]+H+													4885	332.162	58975.3	1.11163	1
	Notes														4885	463.233	58656.3	1.10562	1
															4885	930.501	58366.8	1.10016	1
	No.	6													4885	107.085	57462.5	1.08311	1
	Fragment 5														4885	600.283	54943.6	1.03563	1
	Formula	[C31H46N6O6]+H+													4885	682.403	53918.6	1.01631	1
	Theoretical m/z	599.35534													4885	347.195	53688.4	1.01197	1
	Measured m/z	599.3569946													4885	303.18	53148	1.00179	1
	Mass error (ppm)	2.76063													4885	127.086	52416.7	0.988004	1
	Fragment name	[|b-ion-type|--(D-Glu)--Adda--Arg--|z-ion-type|]+H+													4885	112.087	51724.9	0.974966	1
	Notes														4885	301.119	50530.3	0.952448	1
															4885	469.327	50177.5	0.945798	1
	No.	7													4885	1010.5	49916.7	0.940882	1
	Fragment 6														4885	461.205	47203.6	0.889742	1
	Formula	[C24H35N7O7]+H+													4885	728.413	47003	0.885961	1
	Theoretical m/z	534.26719													4885	237.165	46110.6	0.86914	1
	Measured m/z	534.2662354													4885	710.393	41555.9	0.783289	1
	Mass error (ppm)	1.78675													4885	117.736	41101.5	0.774724	1
	Fragment name	[|y-ion-type|--(D-Ala)--Hty--(D-bMe-Asp)--Arg--|b-ion-type|]+H+													4885	880.458	40860.5	0.77018	1
	Notes														4885	802.382	38704.2	0.729538	1
															4885	223.119	38679.5	0.729072	1
	No.	8													4885	652.321	37018.7	0.697768	1
	Fragment 7														4885	195.076	36560.9	0.689138	1
	Formula	[C11H19N5O4]+H+													4885	574.299	35968.8	0.677977	1
	Theoretical m/z	286.15104													4885	292.155	35777.1	0.674364	1
	Measured m/z	286.1516113													4885	902.501	35597	0.670969	1
	Mass error (ppm)	1.9965													4885	585.384	33782.1	0.63676	1
	Fragment name	[|z-ion-type|--(D-bMe-Asp)--Arg--|c-ion-type|]+H+													4885	246.748	33603.5	0.633394	1
	Notes														4885	201.096	28827.2	0.543365	1
															4885	218.153	28151.1	0.530621	1
	No.	9													4885	213.135	26785.5	0.504881	1
	Fragment 8														4885	112.698	24343.2	0.458845	1
	Formula	[C9H12N2O4]+H+													4885	130.918	23512.2	0.443182	1
	Theoretical m/z	213.08702													4885	113.439	20144.6	0.379706	1
	Measured m/z	213.0869751													4885	103.054	19967.3	0.376364	1
	Mass error (ppm)	0.210712													4885	107.161	15001.7	0.282767	1
	Fragment name	[|b-ion-type|--Mdha--(D-Glu)--|y-ion-type|]+H+
	Notes
	No.	10
	Fragment 9
	Formula	[C9H11O]+
	Theoretical m/z	135.08049
	Measured m/z	135.0802307
	Mass error (ppm)	1.9196
	Fragment name	C9H11O
	Notes

## Sheet:  DAsp3MC‐(H4)YR
Compound	[D-Asp³]MC‐(H4)YR
CyanoMetDB_ID	CyanoMetDB_1948
Molecular formula	C51H74N10O13
Buildongblock string	cyclo[-(D-Ala)--((4H)-Tyr)--(D-Asp)--(Arg)--(Adda)--(D-Glu)--(Mdha)-]
Smiles	O=C(CC[C@@H](NC([C@H]([C@@H](NC([C@@H](NC(C[C@@H](NC([C@H](C[C@]1(C=C[C@@H](CC1)O)[H])N2)=O)C(O)=O)=O)CCCNC(N)=N)=O)/C=C/C(C)=C/[C@@H]([C@H](CC3=CC=CC=C3)OC)C)C)=O)C(O)=O)N(C(C(N[C@H](C)C2=O)=O)=C)C
Sample used to generate reference spectrum	1083_220517_Extracted_enzymes_04_0d
Precursor	m/z	1035.55
Precursor	adduct	M+H+													MS2 spectrum	HCD30					Other candidates indicated by MetFrag
	No.	1													Scan Number	m/z	Intensity	Relative	Segment Number		MetFrag	Score	InChI	MonoisotopicMass	CompoundName	Identifier	MetFrag_Values	MolecularFormula	SMILES	FormulasOfExplPeaks	ExplPeaks	NumberPeaksUsed	NoExplPeaks
	Precursor														4909	1003.52	1.68942e+06	100	1		486.676	1	InChI=1S/C51H74N10O13/c1-28(40(74-7)27-33-15-9-8-10-16-33)14-11-12-17-36-29(2)43(64)58-38(49(70)71)23-24-41(63)61(6)32(5)46(67)55-31(4)45(66)59-39(26-34-19-21-35(62)22-20-34)48(69)60-42(50(72)73)30(3)44(65)57-37(47(68)56-36)18-13-25-54-51(52)53/h8-12,14-17,19,21,28-31,34-40,42,62H,5,13,18,20,22-27H2,1-4,6-7H3,(H,55,67)(H,56,68)(H,57,65)(H,58,64)(H,59,66)(H,60,69)(H,70,71)(H,72,73)(H4,52,53,54)/b1…	1034.54	[dm(1)Adda5]MC-(H4)YR (isomer 2)	CyanoMetDB_2147	753.0;1213.0;970.0;1115.0;610.0;1001.0;1001.0;1101.0;958.0;1158.0;1213.0;1101.0;1549.0;958.0;1101.0;1013.0;1213.0;958.0;1013.0;753.0;915.0;958.0;653.0;1222.0;1001.0;958.0;1001.0;958.0;753.0;1015.0;753.0;765.0;1158.0;448.0;653.0;865.0;360.0	C51H74N10O13	O[C@H]1C=C[C@@H](CC1)C[C@@H]1NC(=O)[C@@H](C)NC(=O)C(=C)N(C)C(=O)CC[C@@H](NC(=O)[C@@H](C)[C@H](\C=C\C=C\[C@H](C)[C@H](Cc2ccccc2)OC)NC(=O)[C@H](CCCNC(=N)N)NC(=O)[C@@H](C)[C@@H](NC1=O)C(=O)O)C(=O)O	112.086731:[C5H11N3-H]+;120.0800629:[C8H12N-2H]+;150.0904846:[C9H12NO]+;215.1169739:[C10H14NO4+2H]+H+;223.1187286:[C12H17NO3]+;228.1227264:[C9H15N4O3]+H+;295.1654358:[C15H23N2O4]+;311.1575623:[C13H22N5O4-H]+;323.1720276:[C17H24NO5]+H+;375.1679688:[C18H25N4O5-2H]+;450.2383423:[C26H34N3O4-2H]+;467.2598877:[C21H33N6O6+H]+H+;484.2862244:[C21H35N7O6+2H]+H+;536.2810669:[C24H38N7O7]+;659.328186:[C31H46N…	112.086731_5.0;120.0800629_16.8;150.0904846_49.2;215.1169739_27.9;223.1187286_11.1;228.1227264_18.9;295.1654358_11.9;311.1575623_7.4;323.1720276_6.3;375.1679688_5.9;450.2383423_14.0;467.2598877_24.0;484.2862244_18.0;536.2810669_13.3;659.328186_8.5;664.3470459_14.1;676.3483887_7.8;692.3396606_25.9;693.3699951_6.7;709.3624268_7.1;727.378418_13.6;731.3850098_5.8;741.3724976_18.6;744.3873901_9.6;758.…	56	37
	Formula	[C51H74N10O13+H]+													4909	776.408	274621	16.2553	1		483.573	0.9936	InChI=1S/C51H74N10O13/c1-28(24-29(2)41(74-7)26-33-12-9-8-10-13-33)15-20-36-30(3)44(65)58-38(49(70)71)21-22-43(64)61(6)32(5)46(67)55-31(4)45(66)59-39(25-34-16-18-35(62)19-17-34)48(69)60-40(50(72)73)27-42(63)56-37(47(68)57-36)14-11-23-54-51(52)53/h8-10,12-13,15-16,18,20,24,29-31,34-41,62H,5,11,14,17,19,21-23,25-27H2,1-4,6-7H3,(H,55,67)(H,56,63)(H,57,68)(H,58,65)(H,59,66)(H,60,69)(H,70,71)(H,72,73)(…	1034.54	[D-Asp�]MC?(H4)YR	CyanoMetDB_1948	753.0;1201.0;958.0;610.0;653.0;1001.0;1001.0;958.0;1158.0;653.0;653.0;1101.0;1058.0;1213.0;753.0;1013.0;958.0;915.0;958.0;653.0;1222.0;1001.0;796.0;970.0;958.0;753.0;1015.0;753.0;765.0;1158.0;448.0;653.0;865.0;360.0	C51H74N10O13	O=C(CC[C@@H](NC([C@H]([C@@H](NC([C@@H](NC(C[C@@H](NC([C@H](C[C@]1(C=C[C@@H](CC1)O)[H])N2)=O)C(O)=O)=O)CCCNC(N)=N)=O)/C=C/C(C)=C/[C@@H]([C@H](CC3=CC=CC=C3)OC)C)C)=O)C(O)=O)N(C(C(N[C@H](C)C2=O)=O)=C)C	112.086731:[C5H11N3-H]+;120.0800629:[C8H12N-2H]+;150.0904846:[C9H12NO]+;223.1187286:[C12H17NO3]+;228.1227264:[C9H16N4O3]+;295.1654358:[C15H23N2O4]+;311.1575623:[C13H20N5O4]+H+;323.1720276:[C15H23N4O4]+;375.1679688:[C18H25N4O5-2H]+;467.2598877:[C21H34N6O6]+H+;536.2810669:[C24H37N7O7]+H+;659.328186:[C31H46N7O9-H]+;664.3470459:[C36H49N4O8-H]+;676.3483887:[C35H48N7O7-2H]+;692.3396606:[C30H47N9O10-H]+…	112.086731_5.0;120.0800629_16.8;150.0904846_49.2;223.1187286_11.1;228.1227264_18.9;295.1654358_11.9;311.1575623_7.4;323.1720276_6.3;375.1679688_5.9;467.2598877_24.0;536.2810669_13.3;659.328186_8.5;664.3470459_14.1;676.3483887_7.8;692.3396606_25.9;693.3699951_6.7;709.3624268_7.1;727.378418_13.6;731.3850098_5.8;741.3724976_18.6;744.3873901_9.6;758.4006348_24.6;759.3806152_18.9;761.4195557_11.6;776.…	56	34
	Theoretical m/z	1035.55													4909	420.191	188613	11.1644	1		482.303	0.991	InChI=1S/C51H74N10O13/c1-27(24-28(2)40(74-7)26-33-12-9-8-10-13-33)15-20-36-29(3)43(64)59-38(49(70)71)21-22-41(63)55-31(5)45(66)56-32(6)46(67)60-39(25-34-16-18-35(62)19-17-34)48(69)61-42(50(72)73)30(4)44(65)58-37(47(68)57-36)14-11-23-54-51(52)53/h8-10,12-13,15-16,18,20,24,28-30,32,34-40,42,62H,5,11,14,17,19,21-23,25-26H2,1-4,6-7H3,(H,55,63)(H,56,66)(H,57,68)(H,58,65)(H,59,64)(H,60,67)(H,61,69)(H,7…	1034.54	[Dha7]MC?(H4)YR	CyanoMetDB_1947	753.0;1201.0;958.0;1115.0;610.0;1001.0;1001.0;1101.0;610.0;1244.0;1213.0;1101.0;958.0;1101.0;1013.0;1213.0;753.0;1013.0;753.0;958.0;1070.0;1001.0;1222.0;1001.0;796.0;1001.0;958.0;753.0;1015.0;753.0;765.0;1158.0;448.0;696.0;908.0;360.0	C51H74N10O13	O=C(CC[C@@H](NC([C@H]([C@@H](NC([C@@H](NC([C@H]([C@@H](NC([C@H](C[C@]1(C=C[C@@H](CC1)O)[H])N2)=O)C(O)=O)C)=O)CCCNC(N)=N)=O)/C=C/C(C)=C/[C@@H]([C@H](CC3=CC=CC=C3)OC)C)C)=O)C(O)=O)NC(C(N[C@H](C)C2=O)=O)=C	112.086731:[C5H11N3-H]+;120.0800629:[C8H12N-2H]+;150.0904846:[C9H12NO]+;215.1169739:[C10H14NO4+2H]+H+;223.1187286:[C12H17NO3]+;228.1227264:[C9H15N4O3]+H+;295.1654358:[C15H23N2O4]+;311.1575623:[C13H22N5O4-H]+;323.1720276:[C15H22N4O4]+H+;375.1679688:[C18H25N4O5-2H]+;450.2383423:[C26H34N3O4-2H]+;467.2598877:[C21H33N6O6+H]+H+;536.2810669:[C24H38N7O7]+;659.328186:[C31H46N7O9-H]+;664.3470459:[C34H46N7O…	112.086731_5.0;120.0800629_16.8;150.0904846_49.2;215.1169739_27.9;223.1187286_11.1;228.1227264_18.9;295.1654358_11.9;311.1575623_7.4;323.1720276_6.3;375.1679688_5.9;450.2383423_14.0;467.2598877_24.0;536.2810669_13.3;659.328186_8.5;664.3470459_14.1;676.3483887_7.8;692.3396606_25.9;693.3699951_6.7;709.3624268_7.1;727.378418_13.6;731.3850098_5.8;741.3724976_18.6;744.3873901_9.6;758.4006348_24.6;759.…	56	36
	Measured m/z	1035.55													4909	1035.55	156237	9.24796	1		481.605	0.9896	InChI=1S/C51H74N10O13/c1-28(15-21-36(74-7)26-33-12-9-8-10-13-33)16-22-37-29(2)43(64)58-39(49(70)71)23-24-41(63)61(6)32(5)46(67)55-31(4)45(66)59-40(27-34-17-19-35(62)20-18-34)48(69)60-42(50(72)73)30(3)44(65)57-38(47(68)56-37)14-11-25-54-51(52)53/h8-10,12-13,15-17,19,22,29-31,34-40,42,62H,5,11,14,18,20-21,23-27H2,1-4,6-7H3,(H,55,67)(H,56,68)(H,57,65)(H,58,64)(H,59,66)(H,60,69)(H,70,71)(H,72,73)(H4,…	1034.54	[dm(1)Adda5]MC-(H4)YR (isomer 1)	CyanoMetDB_2146	753.0;1201.0;958.0;1115.0;610.0;1001.0;1001.0;1101.0;958.0;1158.0;1213.0;1101.0;1549.0;958.0;1101.0;1013.0;1213.0;958.0;1013.0;753.0;915.0;958.0;653.0;1001.0;958.0;1001.0;958.0;753.0;1015.0;753.0;765.0;1158.0;448.0;653.0;865.0;360.0	C51H74N10O13	O=C(N(C)C(C(N[C@@H](C1=O)C)=O)=C)CC[C@H](C(O)=O)NC([C@@H](C)[C@H](/C=C/C(C)=C/C[C@@H](OC)CC2=CC=CC=C2)NC([C@H](CCCNC(N)=N)NC([C@@H](C)[C@H](C(O)=O)NC([C@@H](N1)C[C@]3(C=C[C@@H](CC3)O)[H])=O)=O)=O)=O	112.086731:[C5H11N3-H]+;120.0800629:[C8H12N-2H]+;150.0904846:[C9H12NO]+;215.1169739:[C10H14NO4+2H]+H+;223.1187286:[C12H17NO3]+;228.1227264:[C9H15N4O3]+H+;295.1654358:[C15H23N2O4]+;311.1575623:[C13H22N5O4-H]+;323.1720276:[C17H24NO5]+H+;375.1679688:[C18H25N4O5-2H]+;450.2383423:[C26H34N3O4-2H]+;467.2598877:[C21H33N6O6+H]+H+;484.2862244:[C21H35N7O6+2H]+H+;536.2810669:[C24H38N7O7]+;659.328186:[C31H46N…	112.086731_5.0;120.0800629_16.8;150.0904846_49.2;215.1169739_27.9;223.1187286_11.1;228.1227264_18.9;295.1654358_11.9;311.1575623_7.4;323.1720276_6.3;375.1679688_5.9;450.2383423_14.0;467.2598877_24.0;484.2862244_18.0;536.2810669_13.3;659.328186_8.5;664.3470459_14.1;676.3483887_7.8;692.3396606_25.9;693.3699951_6.7;709.3624268_7.1;727.378418_13.6;731.3850098_5.8;741.3724976_18.6;758.4006348_24.6;759…	56	36
	Mass error (ppm)	0.812642													4909	243.112	112733	6.67289	1		403.476	0.829	InChI=1S/C51H74N10O13/c1-27(24-28(2)40(63)26-33-12-9-8-10-13-33)15-20-36-29(3)43(65)58-38(49(71)72)21-22-41(64)61(7)32(6)46(68)55-31(5)45(67)59-39(25-34-16-18-35(62)19-17-34)48(70)60-42(50(73)74)30(4)44(66)57-37(47(69)56-36)14-11-23-54-51(52)53/h8-10,12-13,15-16,18,20,24,28-31,34-40,42,62-63H,6,11,14,17,19,21-23,25-26H2,1-5,7H3,(H,55,68)(H,56,69)(H,57,66)(H,58,65)(H,59,67)(H,60,70)(H,71,72)(H,73,…	1034.54	[DMAdda5]MC?(H4)YR	CyanoMetDB_1949	753.0;1201.0;958.0;1115.0;610.0;1001.0;1001.0;1101.0;958.0;1158.0;1101.0;958.0;1058.0;1015.0;1213.0;958.0;1013.0;753.0;915.0;958.0;653.0;1001.0;1001.0;1001.0;958.0;753.0;1015.0;753.0;808.0;1158.0;448.0;653.0;665.0	C51H74N10O13	O=C(CC[C@@H](NC([C@H]([C@@H](NC([C@@H](NC([C@H]([C@@H](NC([C@H](C[C@]1(C=C[C@@H](CC1)O)[H])N2)=O)C(O)=O)C)=O)CCCNC(N)=N)=O)/C=C/C(C)=C/[C@@H]([C@H](CC3=CC=CC=C3)O)C)C)=O)C(O)=O)N(C(C(N[C@H](C)C2=O)=O)=C)C	112.086731:[C5H11N3-H]+;120.0800629:[C8H12N-2H]+;150.0904846:[C9H12NO]+;215.1169739:[C10H14NO4+2H]+H+;223.1187286:[C12H17NO3]+;228.1227264:[C9H15N4O3]+H+;295.1654358:[C15H23N2O4]+;311.1575623:[C13H22N5O4-H]+;323.1720276:[C17H24NO5]+H+;375.1679688:[C18H25N4O5-2H]+;467.2598877:[C21H33N6O6+H]+H+;536.2810669:[C24H38N7O7]+;659.328186:[C31H46N7O9-H]+;664.3470459:[C36H49N4O8-H]+;676.3483887:[C35H48N7O7-…	112.086731_5.0;120.0800629_16.8;150.0904846_49.2;215.1169739_27.9;223.1187286_11.1;228.1227264_18.9;295.1654358_11.9;311.1575623_7.4;323.1720276_6.3;375.1679688_5.9;467.2598877_24.0;536.2810669_13.3;659.328186_8.5;664.3470459_14.1;676.3483887_7.8;692.3396606_25.9;693.3699951_6.7;709.3624268_7.1;727.378418_13.6;731.3850098_5.8;741.3724976_18.6;758.4006348_24.6;759.3806152_18.9;761.4195557_11.6;776…	56	33
	Fragment name	[M+H]+													4909	975.529	109860	6.50285	1		Note:	MetFrag suggested multiple candidates, the prediction for m/z 808.4351, 692.3397, 536.2811 and 467.2599 were better for [D-Asp³]MC‐(H4)YR
	Notes														4909	150.09	83202.9	4.92494	1
															4909	886.446	64111.5	3.79488	1
	No.	2													4909	215.117	47208.1	2.79434	1
	Fragment 1														4909	692.34	43720.3	2.58789	1
	Formula	[C42H58N6O10+H]+H+													4909	111.5	42276.6	2.50243	1
	Theoretical m/z	808.43677													4909	758.401	41582.5	2.46134	1
	Measured m/z	808.4350586													4909	467.26	40582	2.40212	1
	Mass error (ppm)	2.11692													4909	178.29	36410.8	2.15522	1
	Fragment name	[|c-ion-type|--(H4Tyr)--(D-Ala)--(Mdha)--(D-Glu)--Adda--|x-ion-type|+H]+H+													4909	759.381	32011	1.89479	1
	Notes														4909	228.123	31949	1.89112	1
															4909	741.372	31490.2	1.86397	1
	No.	3													4909	308.128	30665	1.81512	1
	Fragment 2														4909	484.286	30395	1.79914	1
	Formula	[C36H55N8O11]+H+													4909	904.453	29667	1.75605	1
	Theoretical m/z	776.4065													4909	120.08	28380.1	1.67987	1
	Measured m/z	776.4083252													4909	958.502	24746.7	1.46481	1
	Mass error (ppm)	2.35083													4909	808.435	24740	1.46441	1
	Fragment name	[|b-ion-type|--(D-Ala)-(Mdha)--(D-Glu)--(Adda-C6H5)--Arg--(D-bMe-Asp)--|z-ion-type|]+H+													4909	664.347	23877.7	1.41337	1
	Notes														4909	450.238	23732.2	1.40475	1
															4909	727.378	22979.9	1.36022	1
	No.	4													4909	536.281	22552.8	1.33494	1
	Fragment 3														4909	986.49	21012.1	1.24374	1
	Formula	[C36H51N7O10]+													4909	295.165	20119.9	1.19093	1
	Theoretical m/z	741.36937													4909	761.42	19604.1	1.1604	1
	Measured m/z	741.3724976													4909	959.525	19193.7	1.13611	1
	Mass error (ppm)	4.21868													4909	223.119	18737.6	1.10911	1
	Fragment name	[|b-ion-type|--(D-Glu)--(Adda-C6H5)--Arg--(D-bMe-Asp)--|x-ion-type|]+													4909	744.387	16150.6	0.955986	1
	Notes														4909	351.17	15964.7	0.944982	1
															4909	111.509	15703.1	0.929494	1
	No.	5													4909	869.409	14557.9	0.861712	1
	Fragment 4														4909	659.328	14318.1	0.847515	1
	Formula	[C30H46N9O10]+													4909	347.176	13503.4	0.799293	1
	Theoretical m/z	692.33636													4909	334.148	13427.1	0.794773	1
	Measured m/z	692.3396606													4909	676.348	13205.3	0.781649	1
	Mass error (ppm)	4.76734													4909	943.499	12541.2	0.742335	1
	Fragment name	[|y-ion-type|--(D-Glu)--(Mdha)--(D-Ala)--(H4Tyr)--(D-bMe-Asp)--Arg--|a-ion-type|]+													4909	311.158	12475.1	0.738423	1
	Notes														4909	709.362	12062	0.713972	1
															4909	985.542	11992.7	0.709867	1
	No.	6													4909	693.37	11279.1	0.667632	1
	Fragment 5														4909	944.475	10905.9	0.645543	1
	Formula	[C34H46N7O7]+													4909	323.172	10666.3	0.631358	1
	Theoretical m/z	664.34549													4909	584.338	10590.6	0.626875	1
	Measured m/z	664.3470459													4909	613.224	10197.3	0.603599	1
	Mass error (ppm)	2.342													4909	375.168	9945.16	0.588672	1
	Fragment name	[|b-ion-type|--(Mdha)--(D-Glu)--(Adda)--(Arg-C3H8N3)--|Z-ion-type|]+													4909	731.385	9858.49	0.583542	1
	Notes														4909	161.303	9619.01	0.569367	1
															4909	187.122	9289.37	0.549855	1
	No.	7													4909	303.774	9236.49	0.546725	1
	Fragment 6														4909	245.891	8733.49	0.516951	1
	Formula	[C24H38N7O7]+													4909	112.087	8521.36	0.504395	1
	Theoretical m/z	536.28285													4909	158.176	7584.23	0.448925	1
	Measured m/z	536.2810669
	Mass error (ppm)	3.32492
	Fragment name	[z-ion-type|--(Mdha)--(D-Ala)--(H4Tyr)--(D-bMe-Asp)--Arg--|a-ion-type|]+
	Notes
	No.	8
	Fragment 7
	Formula	[C21H34N6O6]+H+
	Theoretical m/z	467.26138
	Measured m/z	467.2598877
	Mass error (ppm)	3.19372
	Fragment name	[z-ion-type|--(D-Ala)--(H4Tyr)--(D-bMe-Asp)--Arg--|a-ion-type|]+H+
	Notes

## Sheet: Oscillacyclin
Compound	Oscillacyclin
CyanoMetDB_ID	CyanoMetDB_0614
Molecular formula	C47H66N10O14
Buildongblock string
Smiles	CC[C@H](C)[C@H]1C(=O)N[C@H](C(=O)N[C@H](C(=O)N[C@H](C(=O)N2CCC[C@H]2C(=O)N[C@H](C(=O)N[C@H](C(=O)N[C@H](C(=O)N[C@H](C(=O)N1)CO)[C@@H](C)O)[C@@H](C)O)CC3=CC=CC=C3)CC(=O)N)CC4=CC=C(C=C4)O)C
Sample used to generate reference spectrum	010_BiotransChriesbach_30July2023_BiofilmX500_0d_1.raw
Precursor	m/z	995.483
Precursor	adduct	M+H+													MS2 spectrum	HCD30					Other candidates indicated by MetFrag
	No.	1													Scan Number	m/z	Intensity	Relative	Segment Number		MetFrag	Score	InChI	MonoisotopicMass	CompoundName	Identifier	MetFrag_Values	MolecularFormula	SMILES	FormulasOfExplPeaks	ExplPeaks	NumberPeaksUsed	NoExplPeaks
	Precursor														7942	995.483	742111	100	1		644.276	1	InChI=1S/C47H66N10O14/c1-6-23(2)36-44(68)49-24(3)39(63)50-30(20-28-14-16-29(61)17-15-28)40(64)52-32(21-35(48)62)47(71)57-18-10-13-34(57)43(67)51-31(19-27-11-8-7-9-12-27)41(65)55-38(26(5)60)46(70)56-37(25(4)59)45(69)53-33(22-58)42(66)54-36/h7-9,11-12,14-17,23-26,30-34,36-38,58-61H,6,10,13,18-22H2,1-5H3,(H2,48,62)(H,49,68)(H,50,63)(H,51,67)(H,52,64)(H,53,69)(H,54,66)(H,55,65)(H,56,70)/t23-,24-,25+,…	994.476	Oscillacyclin	CyanoMetDB_0614	970.0;1101.0;958.0;753.0;958.0;1001.0;696.0;958.0;610.0;1553.0;653.0;610.0;610.0;610.0;1013.0;653.0;653.0;1013.0;1001.0	C47H66N10O14	CC[C@H](C)[C@H]1C(=O)N[C@H](C(=O)N[C@H](C(=O)N[C@H](C(=O)N2CCC[C@H]2C(=O)N[C@H](C(=O)N[C@H](C(=O)N[C@H](C(=O)N[C@H](C(=O)N1)CO)[C@@H](C)O)[C@@H](C)O)CC3=CC=CC=C3)CC(=O)N)CC4=CC=C(C=C4)O)C	141.1018982:[C7H13N2O]+;150.0908203:[C9H9NO+2H]+H+;169.0969238:[C8H12N2O2]+H+;179.080368:[C9H10N2O2]+H+;197.0917206:[C9H12N2O3]+H+;346.1767883:[C18H23N3O4]+H+;356.1613159:[C19H22N3O4]+;374.1712341:[C19H23N3O5]+H+;474.199646:[C22H27N5O7]+H+;485.245575:[C21H34N5O8]+H+;491.2260132:[C22H31N6O7]+;644.3432007:[C31H46N7O8]+;670.295105:[C27H43N8O12-H]+;705.3212891:[C31H45N8O11]+;709.3654785:[C32H49N7O11+…	141.1018982_123.5;150.0908203_884.2;169.0969238_144.3;179.080368_117.5;197.0917206_403.5;346.1767883_152.4;356.1613159_583.1;374.1712341_999.0;474.199646_755.4;485.245575_196.8;491.2260132_292.8;644.3432007_183.7;670.295105_185.6;705.3212891_497.7;709.3654785_220.9;819.373291_371.8;847.3597412_252.3;864.3855591_974.8;882.3953247_387.5	42	19
	Formula	[C47H66N10O14+H]+													7942	374.171	64037.5	8.6291	1
	Theoretical m/z	995.483													7942	864.386	62483.5	8.4197	1
	Measured m/z	995.483													7942	150.091	56675.5	7.63707	1
	Mass error (ppm)	0.5757													7942	178.303	54481.7	7.34146	1
	Fragment name	[M+H]+													7942	474.2	48420.4	6.52469	1		Note:	MetFrag only suggests one candidate.
	Notes														7942	178.283	38523.3	5.19104	1
															7942	356.161	37376.4	5.0365	1
	No.	2													7942	705.321	31900.5	4.29861	1
	Fragment 1														7942	197.092	25864.9	3.48532	1
	Formula	[C41H55N9O13]+H+													7942	882.395	24836.6	3.34675	1
	Theoretical m/z	882.39939													7942	224.092	24303.6	3.27493	1
	Measured m/z	882.3953247													7942	819.373	23833.8	3.21162	1
	Mass error (ppm)	4.6071													7942	491.226	18770.8	2.52938	1
	Fragment name														7942	847.36	16174.2	2.17948	1
	Notes														7942	335.125	15938.1	2.14768	1
															7942	967.482	15362	2.07004	1
	No.	3													7942	110.607	14189.3	1.91202	1
	Fragment 2														7942	709.365	14159.9	1.90805	1
	Formula	[C32H49N7O11+H]+H+													7942	223.118	13342.6	1.79793	1
	Theoretical m/z	709.36428													7942	485.246	12616	1.70002	1
	Measured m/z	709.3654785													7942	670.295	11898.8	1.60338	1
	Mass error (ppm)	1.68954													7942	644.343	11772.4	1.58634	1
	Fragment name														7942	978.473	11423.6	1.53934	1
	Notes														7942	420.328	11407.7	1.5372	1
															7942	112.087	10696	1.4413	1
	No.	4													7942	463.238	9970.85	1.34358	1
	Fragment 3														7942	346.177	9771.84	1.31676	1
	Formula	[C22H27N5O7]+H+													7942	225.114	9571.72	1.2898	1
	Theoretical m/z	474.19841													7942	169.097	9248.2	1.2462	1
	Measured m/z	474.199646													7942	110.615	8679.88	1.16962	1
	Mass error (ppm)	2.6065													7942	212.359	8017.33	1.08034	1
	Fragment name														7942	141.102	7918.48	1.06702	1
	Notes														7942	143.05	7891.29	1.06336	1
															7942	145.96	7882.14	1.06212	1
	No.	5													7942	179.08	7529.48	1.0146	1
	Fragment 4														7942	152.943	7389.07	0.995683	1
	Formula	[C19H23N3O5]+H+													7942	168.004	7264.79	0.978937	1
	Theoretical m/z	374.17113													7942	178.744	6898.29	0.92955	1
	Measured m/z	374.1712341													7942	160.15	6563.5	0.884437	1
	Mass error (ppm)	0.278215													7942	120.636	6458.43	0.870279	1
	Fragment name														7942	138.144	6331.18	0.853131	1
	Notes														7942	142.781	6272.11	0.845172	1
	No.	6
	Fragment 5
	Formula	[C18H23N3O4]+H+
	Theoretical m/z	346.17622
	Measured m/z	346.1767883
	Mass error (ppm)	1.64165
	Fragment name
	Notes
	No.	7
	Fragment 6
	Formula	[C9H12N2O3]+H+
	Theoretical m/z	197.09211
	Measured m/z	197.0917206
	Mass error (ppm)	1.97573
	Fragment name
	Notes
	No.	8
	Fragment 7
	Formula	[C8H12N2O2]+H+
	Theoretical m/z	169.0972
	Measured m/z	169.0969238
	Mass error (ppm)	1.63338
	Fragment name
	Notes
	No.	9
	Fragment 8
	Formula	[C9H9NO+2H]+H+
	Theoretical m/z	150.09139
	Measured m/z	150.0908203
	Mass error (ppm)	3.79569
	Fragment name
	Notes

## Sheet: TransformationProductsList
Transformation product list
Compound name	Possible parent compound	Tentative transformation pathway	Molecular formula	m/z	SMILES	confidenc level
MC-YR_TP1	MC-LR, [D-Asp3]MC-LR, MC-YR, MC-HtyR and [D-Asp3]MC-(H4)R	peptide bond hydrolysis	C32H46N4O8	615.339	C[C@H]([C@@H](OC)Cc1ccccc1)/C=C(/C=C/[C@@H]([C@H](C)C(N[C@@H](C(O)=O)CCC(N(C)C(C(N[C@H](C)C(O)=O)=O)=C)=O)=O)N)C	Level 2b
MC-YR_TP2	MC-YR	arginine deamination	C51H67N7O14	1002.48	O=C(CC[C@@H](NC([C@H]([C@@H](NC([C@@H](NC([C@H]([C@@H](NC([C@H](CC1=CC=C(C=C1)O)N2)=O)C(O)=O)C)=O)CCC=O)=O)/C=C/C(C)=C/[C@@H]([C@H](CC3=CC=CC=C3)OC)C)C)=O)C(O)=O)N(C(C(N[C@H](C)C2=O)=O)=C)C	Level 3
MC-YR_TP3	MC-YR	arginine deamination and tyrosine oxidation	C51H67N7O15	1018.48	O=C(CC[C@@H](NC([C@H]([C@@H](NC([C@@H](NC([C@H]([C@@H](NC([C@H](CC1=CC=C(C(O)=C1)O)N2)=O)C(O)=O)C)=O)CCC=O)=O)/C=C/C(C)=C/[C@@H]([C@H](CC3=CC=CC=C3)OC)C)C)=O)C(O)=O)N(C(C(N[C@H](C)C2=O)=O)=C)C	Level 2b
MC-LR_TP1	MC-LR	arginine deamination	C48H69N7O13	952.503	C[C@H]([C@@H](OC)Cc1ccccc1)/C=C(/C=C/[C@@H]2NC([C@@H](NC([C@H]([C@H](C(O)=O)NC([C@@H](NC([C@H](NC(C(N(C(CC[C@H](C(O)=O)NC([C@H]2C)=O)=O)C)=C)=O)C)=O)CC(C)C)=O)C)=O)CCC=O)=O)C	Level 2b
MC-HtyR_TP1	MC-HtyR	arginine deamination and tyrosine oxidation	C52H69N7O15	1032.49	O=C(CC[C@@H](NC([C@H]([C@@H](NC([C@@H](NC([C@H]([C@@H](NC([C@H](CCC1=CC(O)=C(C=C1)O)N2)=O)C(O)=O)C)=O)CCC=O)=O)/C=C/C(C)=C/[C@@H]([C@H](CC3=CC=CC=C3)OC)C)C)=O)C(O)=O)N(C(C(N[C@@H](C2=O)C)=O)=C)C	Level 2b
[D-Asp3, (E)D-hb7]MC-RR_TP1	[D-Asp3, (E)D-hb7]MC-RR	arginine deamination	C47H68N10O13	981.504	C[C@H]([C@@H](OC)Cc1ccccc1)/C=C(/C=C/[C@@H]2NC([C@@H](NC(C[C@H](C(O)=O)NC([C@@H](NC([C@H](NC(/C(NC(CC[C@H](C(O)=O)NC([C@H]2C)=O)=O)=C\C)=O)C)=O)CCCNC(N)=N)=O)=O)CCC=O)=O)C	Level 2b
Anabaenopeptin B_TP1	Anabaenopeptin B or Anabaenopeptin A	oxidation bt rule 0243	C35H49N7O7	680.377	CC1C(NC(CC2=CC=CC=C2)C(NCCCCC(NC(N)=O)C(NC(C(C)C)C(NC(CCC3=CC=C(O)C=C3)C(N1C)=O)=O)=O)=O)=O	Level 2b
Anabaenopeptin B_TP2	Anabaenopeptin B or Anabaenopeptin A	peptide bond hydrolysis	C34H48N6O6	637.371	CC1C(NC(CC2=CC=CC=C2)C(NCCCCC(N)C(NC(C(C)C)C(NC(CCC3=CC=C(O)C=C3)C(N1C)=O)=O)=O)=O)=O	Level 2b
Anabaenopeptin B_TP3	Anabaenopeptin B	arginine deamination and tyrosine oxidation	C40H55N7O11	810.403	C[C@H]1C(N[C@H](C(NCCCC[C@H](C(N[C@H](C(N[C@H](C(N1C)=O)CCC2=CC(O)=C(C=C2)O)=O)C(C)C)=O)NC(N[C@H](CCC=O)C(O)=O)=O)=O)CC3=CC=CC=C3)=O	Level 2b
Anabaenopeptin B_TP4	Anabaenopeptin B	arginine deiminase pathyway, turning argining into citrulline	C41H59N9O10	838.446	C[C@H]1C(N[C@H](C(NCCCC[C@H](C(N[C@H](C(N[C@H](C(N1C)=O)CCC2=CC=C(C=C2)O)=O)C(C)C)=O)NC(N[C@H](CCCNC(N)=O)C(O)=O)=O)=O)CC3=CC=CC=C3)=O	Level 2b
Anabaenopeptin F_TP1	Anabaenopeptin F or Oscillamide Y	oxidation bt rule 0243	C36H51N7O7	694.392	C[C@H](CC)[C@H]1C(NC(C(N(C(C(N[C@H](C(NCCCC[C@H](C(N1)=O)NC(N)=O)=O)CC2=CC=CC=C2)=O)C)C)=O)CCC3=CC=C(C=C3)O)=O	Level 2b
Anabaenopeptin F_TP2	Anabaenopeptin F or Oscillamide Y	peptide bond hydrolysis	C35H50N6O6	651.386	C[C@H](CC)[C@H]1C(NC(C(N(C(C(N[C@H](C(NCCCC[C@H](C(N1)=O)N)=O)CC2=CC=CC=C2)=O)C)C)=O)CCC3=CC=C(C=C3)O)=O	Level 2b
Anabaenopeptin F_TP3	Anabaenopeptin F	arginine deamination and tyrosine oxidation	C41H57N7O11	824.419	C[C@H]1C(N[C@H](C(NCCCC[C@H](C(N[C@H](C(NC(C(N1C)=O)CCC2=CC(O)=C(C=C2)O)=O)[C@@H](CC)C)=O)NC(N[C@H](CCC=O)C(O)=O)=O)=O)CC3=CC=CC=C3)=O	Level 2b

## Sheet: MC-YR_TP1
Compound	MC-YR_TP1
Parent compound	MC-LR, [D-Asp3]MC-LR, MC-YR, MC-HtyR and [D-Asp3]MC-(H4)R
Molecular formula	C32H46N4O8
SMILES	C[C@H]([C@@H](OC)Cc1ccccc1)/C=C(/C=C/[C@@H]([C@H](C)C(N[C@@H](C(O)=O)CCC(N(C)C(C(N[C@H](C)C(O)=O)=O)=C)=O)=O)N)C
Sample used to generate reference spectrum	017_ExtractTest_19Aug2024_ToxinDilutionBiofilm_TP_4d_105uL
Precursor	m/z	615.339
Precursor	adduct	M+H+													MS2 spectrum	HCD15					HCD30
	No.	1													Scan Number	m/z	Intensity	Relative	Segment Number		Scan Number	m/z	Intensity	Relative	Segment Number
	Precursor														10346	375.191	628276	100	1		10348	163.111	335996	100	1
	Formula	[C32H46N4O8+H]+													10346	464.239	442340	70.4053	1		10348	375.191	319687	95.146	1
	Theoretical m/z	615.339													10346	509.265	279387	44.4688	1		10348	135.08	299403	89.109	1
	Measured m/z	615.337													10346	598.312	172575	27.4681	1		10348	135.116	212575	63.267	1
	Mass error (ppm)	2.60019													10346	477.239	69472.8	11.0577	1		10348	107.085	210014	62.5048	1
	Fragment name	[M+H]+													10346	615.338	66331.2	10.5577	1		10348	213.086	167317	49.7974	1
	Notes														10346	297.184	48460.9	7.71332	1		10348	237.163	80709.8	24.021	1
															10346	284.123	31015.9	4.93666	1		10348	246.148	75076.2	22.3443	1
	No.	2													10346	566.285	30255.7	4.81567	1		10348	173.092	70705	21.0434	1
	Fragment 1														10346	292.153	29314.9	4.66593	1		10348	357.181	55401.2	16.4886	1
	Formula	[C10H12N2O5-H]+													10346	163.111	25275.2	4.02295	1		10348	265.158	44347.4	13.1988	1
	Theoretical m/z	239.06627													10346	173.092	21879.2	3.48241	1		10348	347.197	39273.2	11.6886	1
	Measured m/z	239.0668793													10346	446.229	21262.7	3.38429	1		10348	293.113	26246	7.8114	1
	Mass error (ppm)	2.54867													10346	265.158	17702.5	2.81763	1		10348	178.299	22999.3	6.8451	1
	Notes														10346	178.294	14141.5	2.25084	1		10348	131.085	22128.5	6.58594	1
															10346	135.079	13748	2.18822	1		10348	329.185	21199.4	6.30942	1
	No.	3													10346	237.164	12489.6	1.98791	1		10348	143.086	19648.5	5.84784	1
	Fragment 2														10346	426.224	11830.3	1.88298	1		10348	195.076	16924	5.03695	1
	Formula	[C11H17NO]+H+													10346	334.617	9934.64	1.58126	1		10348	218.152	16736.8	4.98124	1
	Theoretical m/z	180.13837													10346	109.636	9829.34	1.56449	1		10348	135.106	16426.3	4.88882	1
	Measured m/z	180.1381378													10346	444.286	9782.52	1.55704	1		10348	127.086	16226.8	4.82946	1
	Mass error (ppm)	1.28901													10346	66.4779	9317.95	1.4831	1		10348	135.069	15525.1	4.62061	1
	Notes														10346	249	8902.04	1.4169	1		10348	163.096	15440.3	4.59536	1
															10346	155.191	8011.42	1.27514	1		10348	91.0541	14419.9	4.29169	1
	No.	4																			10348	297.184	12701.7	3.78029	1
	Fragment 3																				10348	105.069	12615.8	3.75473	1
	Formula	[C7H11N2O3+H]+H+																			10348	167.081	12596.5	3.74901	1
	Theoretical m/z	173.09211																			10348	581.427	12292.5	3.65852	1
	Measured m/z	173.0919495																			10348	284.123	11908.3	3.54417	1
	Mass error (ppm)	0.927252																			10348	209.133	11560.4	3.44063	1
	Notes																				10348	239.067	10153.8	3.02198	1
																					10348	204.817	10029.9	2.98513	1
	No.	5																			10348	138.054	9910.05	2.94945	1
	Fragment 4																				10348	180.138	9615.64	2.86183	1
	Formula	[C9H11O]+																			10348	239.101	9566.59	2.84723	1
	Theoretical m/z	135.08049																			10348	165.09	9398.39	2.79717	1
	Measured m/z	135.0797119																			10348	247.149	9006.24	2.68046	1
	Mass error (ppm)	5.76027
	Notes	Higher mass error

## Sheet: MC-YR_TP2
Compound	MC-YR_TP2	level 3
Parent compound	MC-YR
Molecular formula	C51H67N7O14
SMILES	O=C(CC[C@@H](NC([C@H]([C@@H](NC([C@@H](NC([C@H]([C@@H](NC([C@H](CC1=CC=C(C=C1)O)N2)=O)C(O)=O)C)=O)CCC=O)=O)/C=C/C(C)=C/[C@@H]([C@H](CC3=CC=CC=C3)OC)C)C)=O)C(O)=O)N(C(C(N[C@H](C)C2=O)=O)=C)C
Sample used to generate reference spectrum	017_ExtractTest_19Augu2024_ToxinDilutionBiofilm_TP_4d_105uL
Precursor	m/z	1002.48
Precursor	adduct	M+H+													MS2 spectrum	HCD30					HCD15
	No.	1													Scan Number	m/z	Intensity	Relative	Segment Number		Scan Number	m/z	Intensity	Relative	Segment Number
	Precursor														15356	178.305	30486.2	100	1			868.407	21597.3	100	1
	Formula	[C51H67N7O143+H]+H+													15356	135.08	16648	54.6083	1			1002.49	21013.1	97.2952	1
	Theoretical m/z	1002.48													15356	134.096	12545.1	41.1502	1			178.307	20618.6	95.4683	1
	Measured m/z	1002.49													15356	213.086	12450	40.8383	1			851.374	18219.7	84.3609	1
	Mass error (ppm)	4.38911													15356	477.357	10712.6	35.1391	1			494.227	12489	57.8267	1
	Fragment name	[M+H]+													15356	107.085	10707	35.1206	1			194.103	8730.61	40.4245	1
	Notes														15356	317.445	10354.2	33.9635	1			147.485	8609.24	39.8626	1
															15356	184.976	9971.6	32.7086	1			79.6642	8407.05	38.9264	1
	No.	2													15356	100.469	9941.99	32.6114	1			179.058	8083.14	37.4266	1
	Fragment 1														15356	663.091	9680.89	31.755	1
	Formula	[C42H56N7O13+H]+H+													15356	662.595	9629.53	31.5865	1
	Theoretical m/z	868.409													15356	423.436	9522.85	31.2366	1
	Measured m/z	868.407													15356	176.764	9272.63	30.4158	1
	Mass error (ppm)	1.48586													15356	108.315	9149.02	30.0104	1
	Notes	Indicate Arg deamination													15356	136.337	8692.16	28.5118	1
															15356	255.156	8678.42	28.4667	1
	No.	3													15356	80.77	8570.04	28.1112	1
	Fragment 2														15356	357.861	8484.89	27.8319	1
	Formula	[C9H12N2O4]+H+													15356	85.7953	7680.63	25.1938	1
	Theoretical m/z	213.086
	Measured m/z	213.087
	Mass error (ppm)	4.5789
	Notes
	No.	4
	Fragment 3
	Formula	[C20H27N2O5]+
	Theoretical m/z	375.192
	Measured m/z	375.192
	Mass error (ppm)	1.16234
	Notes

## Sheet: MC-YR_TP3
Compound	MC-YR_TP3
Parent compound	MC-YR
Molecular formula	C51H67N7O15
SMILES	O=C(CC[C@@H](NC([C@H]([C@@H](NC([C@@H](NC([C@H]([C@@H](NC([C@H](CC1=CC=C(C(O)=C1)O)N2)=O)C(O)=O)C)=O)CCC=O)=O)/C=C/C(C)=C/[C@@H]([C@H](CC3=CC=CC=C3)OC)C)C)=O)C(O)=O)N(C(C(N[C@H](C)C2=O)=O)=C)C
Sample used to generate reference spectrum	017_ExtractTest_19Aug2024_ToxinDilutionBiofilm_TP_4d_105uL
Precursor	m/z	1018.48
Precursor	adduct	M+H+													MS2 spectrum	HCD30					HCD15
	No.	1													Scan Number	m/z	Intensity	Relative	Segment Number		m/z	Intensity
	Precursor														13819	375.192	232590	100	1		141.418	9158.44
	Formula	[C51H67N7O15+H]+													13819	150.091	218274	93.8451	1		163.11	17219.8
	Theoretical m/z	1018.48													13819	213.087	197024	84.7086	1		220.195	10311.9
	Measured m/z	1018.47													13819	163.112	182660	78.5331	1		258.184	50612.5
	Mass error (ppm)	2.88661													13819	135.08	153340	65.9271	1		262.101	17070.2
	Fragment name	[M+H]+													13819	155.081	83140	35.7453	1		375.19	109715
	Notes														13819	107.085	78116	33.5853	1		410.881	9406
															13819	262.103	77512	33.3256	1		433.45	9720.42
	No.	2													13819	446.231	70857.7	30.4647	1		439.181	88529.4
	Fragment 1														13819	245.077	70611.7	30.3589	1		446.227	80143.4
	Formula	[C26H33N5O10]+H+													13819	258.185	63898.1	27.4725	1		477.238	31905.8
	Theoretical m/z	576.23012													13819	347.197	61636.3	26.5	1		492.208	12211.9
	Measured m/z	576.2322998													13819	135.117	57629.9	24.7775	1		493.191	63654.3
	Mass error (ppm)	3.78286													13819	217.082	47929.1	20.6067	1		509.263	98794.7
	Notes	Indicate Tyr oxidation and Arg deamination													13819	332.161	45178.4	19.4241	1		510.218	304879
															13819	422.157	41734.6	17.9434	1		545.812	11596.4
	No.	3													13819	265.159	41249.7	17.7349	1		548.269	14740.5
	Fragment 2														13819	195.077	39350.9	16.9186	1		575.241	26012.5
	Formula	[C29H38N2O6-H]+													13819	246.149	38586.7	16.59	1		576.227	108886
	Theoretical m/z	509.26476													13819	237.164	36023.3	15.4879	1		580.3	70229
	Measured m/z	509.2633972													13819	293.114	33607.9	14.4494	1		593.255	150149
	Mass error (ppm)	2.67601													13819	124.112	31469.4	13.53	1		623.306	216228
	Notes														13819	439.185	31372.7	13.4884	1		699.337	13272
															13819	447.189	30617.8	13.1639	1		704.288	19704.5
	No.	4													13819	221.129	29755.5	12.7931	1		705.27	33086.7
	Fragment 3														13819	178.296	29336.6	12.613	1		725.354	24105
	Formula	[C19H23N3O8]+H+													13819	329.188	27675.1	11.8987	1		757.378	103762
	Theoretical m/z	422.15586													13819	127.086	27112.9	11.657	1		783.341	11147.4
	Measured m/z	422.1566467													13819	394.162	24637.1	10.5925	1		788.298	19506.7
	Mass error (ppm)	1.86353													13819	576.232	23021.2	9.89776	1		833.404	56033
	Notes	Indicate Tyr oxidation and Arg deamination													13819	218.154	22386.7	9.62497	1		838.37	10968.8
															13819	301.118	20392.8	8.76769	1		839.389	19678.6
	No.	5													13819	107.049	19366.1	8.32628	1		849.368	20320
	Fragment 4														13819	509.263	18190	7.82062	1		866.391	140705
	Formula	[C20H27N2O5]+													13819	477.238	17503.8	7.52561	1		867.374	378058
	Theoretical m/z	375.19155													13819	226.159	17453.3	7.50389	1		884.401	715841
	Measured m/z	375.1919556													13819	91.0541	16798.8	7.22249	1		968.438	14250.3
	Mass error (ppm)	1.08105													13819	249.126	15839.7	6.81014	1		969.431	14527
	Notes														13819	161.097	15261	6.56135	1		986.451	74979.7
															13819	138.054	14693.8	6.31748	1		1000.46	101507
	No.	6													13819	292.154	13940.6	5.99366	1		1001.45	100810
	Fragment 5														13819	282.185	13699.2	5.88988	1		1018.47	544429
	Formula	[C9H12N2O4]+H+													13819	244.093	13644.4	5.86629	1
	Theoretical m/z	213.08702													13819	493.197	13508.9	5.80804	1
	Measured m/z	213.0869904													13819	274.145	13369.9	5.74827	1
	Mass error (ppm)	0.13891													13819	465.197	12970.3	5.57647	1
	Notes														13819	401.183	12613.6	5.4231	1
															13819	421.167	12039.4	5.17624	1
	No.	7													13819	143.085	11353.4	4.88129	1
	Fragment 6														13819	103.054	11104.1	4.77412	1
	Formula	[C9H10N2O3]+H+													13819	404.146	11035.1	4.74444	1
	Theoretical m/z	195.07645													13819	297.185	11034.1	4.74403	1
	Measured m/z	195.0767822													13819	548.242	10642.1	4.57547	1
	Mass error (ppm)	1.70292													13819	88.0387	10599.8	4.5573	1
	Notes	Indicate Tyr oxidation													13819	400.709	10289.4	4.42384	1
															13819	152.688	9884.16	4.24961	1
	No.	8													13819	577.292	9786.88	4.20779	1
	Fragment 7														13819	366.209	9651.13	4.14942	1
	Formula	[C11H15O]+													13819	316.117	9438.7	4.05809	1
	Theoretical m/z	163.11181													13819	136.688	9434.36	4.05622	1
	Measured m/z	163.111557													13819	391.206	9335.72	4.01381	1
	Mass error (ppm)	1.55108													13819	251.105	9157.34	3.93712	1
	Notes														13819	107.391	8910.77	3.83111	1
															13819	102.055	8788.3	3.77845	1
	No.	9													13819	152.025	8725.46	3.75144	1
	Fragment 8														13819	86.2138	8305.09	3.5707	1
	Formula	[C9H11O]+
	Theoretical m/z	135.08049
	Measured m/z	135.0801239
	Mass error (ppm)	2.71024
	Notes
	No.	10
	Fragment 9
	Formula	[C42H56N7O14+H]+H+
	Theoretical m/z	884.404
	Measured m/z	884.401
	Mass error (ppm)	2.52465
	Notes	From HCD15

## Sheet: MC-LR_TP1
Compound	MC-LR_TP1
Parent compound	MC-LR
Molecular formula	C48H69N7O13
SMILES	C[C@H]([C@@H](OC)Cc1ccccc1)/C=C(/C=C/[C@@H]2NC([C@@H](NC([C@H]([C@H](C(O)=O)NC([C@@H](NC([C@H](NC(C(N(C(CC[C@H](C(O)=O)NC([C@H]2C)=O)=O)C)=C)=O)C)=O)CC(C)C)=O)C)=O)CCC=O)=O)C
Sample used to generate reference spectrum	017_ExtractTest_19Aug2024_ToxinDilutionBiofilm_TP_4d_105uL
Precursor	m/z	952.503
Precursor	adduct	M+H+													MS2 spectrum	HCD30					HCD15
	No.	1													Scan Number	m/z	Intensity	Relative	Segment Number		Scan Number	m/z	Intensity	Relative	Segment Number
	Precursor														14867	375.191	178949	100	1		14865	934.49	411366	100	1
	Formula	[C48H69N7O139+H]+													14867	213.086	171427	95.7964	1		14865	688.354	248094	60.3099	1
	Theoretical m/z	952.503													14867	163.111	136200	76.1111	1		14865	800.417	193359	47.0041	1
	Measured m/z	952.5													14867	397.208	115356	64.4629	1		14865	375.191	96419.9	23.439	1
	Mass error (ppm)	3.25458													14867	135.08	103355	57.7569	1		14865	822.429	90254.2	21.9401	1
	Fragment name	[M+H]+													14867	155.081	62496.6	34.9242	1		14865	952.499	84527.9	20.5481	1
	Notes														14867	86.0958	59056.3	33.0017	1		14865	509.266	82441.1	20.0408	1
															14867	135.116	57281.3	32.0098	1		14865	426.234	71235.8	17.3169	1
	No.	2													14867	107.085	54263.1	30.3232	1		14865	397.208	65783.4	15.9915	1
	Fragment 1														14867	113.07	51358.9	28.7003	1		14865	559.311	46416.4	11.2835	1
	Formula	[C43H61N5O11-H]+													14867	242.113	45572.4	25.4667	1		14865	178.296	36824.2	8.95169	1
	Theoretical m/z	822.42861													14867	268.165	43788.7	24.4699	1		14865	693.384	30635.1	7.44717	1
	Measured m/z	822.4291382													14867	347.196	43114.5	24.0932	1		14865	916.483	30589	7.43597	1
	Mass error (ppm)	0.642244													14867	446.228	40305.5	22.5234	1		14865	783.383	30008.1	7.29474	1
	Notes														14867	127.086	38231.4	21.3644	1		14865	353.223	24722.8	6.00992	1
															14867	237.163	37543.6	20.9801	1		14865	818.431	24267.2	5.89917	1
	No.	3													14867	246.148	36418.4	20.3513	1		14865	446.228	22164.4	5.38799	1
	Fragment 2														14867	265.158	34014.3	19.0078	1		14865	902.462	21846.6	5.31075	1
	Formula	[C41H58N4O11]+													14867	178.292	28082	15.6928	1		14865	526.252	21450.9	5.21455	1
	Theoretical m/z	782.40988													14867	219.148	25940.7	14.4961	1		14865	782.408	21439.2	5.21171	1
	Measured m/z	782.4080811													14867	275.176	25410.6	14.1999	1		14865	580.301	18631	4.52905	1
	Mass error (ppm)	2.29918													14867	195.076	24747.5	13.8293	1		14865	790.402	17257.2	4.1951	1
	Notes	Indicate Arg deamination													14867	197.092	22910.4	12.8027	1		14865	621.321	15409.3	3.74587	1
															14867	314.171	22876.1	12.7836	1		14865	767.435	15337.2	3.72836	1
	No.	4													14867	292.154	19041.4	10.6407	1		14865	444.249	15188.5	3.69222	1
	Fragment 3														14867	243.134	18277.9	10.214	1		14865	103.83	15037.4	3.65548	1
	Formula	[C40H58N6O9]+H+													14867	185.128	18203.7	10.1726	1		14865	538.293	14232.2	3.45975	1
	Theoretical m/z	767.43403													14867	329.187	17404.3	9.72583	1		14865	917.471	12421.5	3.01957	1
	Measured m/z	767.4349976													14867	258.184	17153.9	9.58593	1		14865	258.184	11751.9	2.85679	1
	Mass error (ppm)	1.26082													14867	355.2	17086.8	9.54839	1		14865	918.365	11329.5	2.75411	1
	Notes	Indicate Arg deamination													14867	509.261	15966.6	8.9224	1		14865	749.436	11267.4	2.73902	1
															14867	178.311	15691.9	8.76891	1		14865	670.334	11240	2.73237	1
	No.	5													14867	348.196	15325.4	8.56413	1		14865	127.297	10950.6	2.66202	1
	Fragment 4														14867	239.066	13941.6	7.79084	1		14865	746.881	10313.6	2.50716	1
	Formula	[C34H50N5O10]+													14867	293.113	13386.1	7.48042	1		14865	213.085	9964.69	2.42234	1
	Theoretical m/z	688.3554													14867	218.155	12358.5	6.90613	1		14865	355.2	9931.87	2.41436	1
	Measured m/z	688.354126													14867	138.054	11829.7	6.61065	1		14865	91.164	9805.58	2.38366	1
	Mass error (ppm)	1.85079													14867	237.124	11726.9	6.55318	1		14865	97.1252	9804.12	2.38331	1
	Notes														14867	477.24	11510.3	6.43217	1		14865	109.096	9275.77	2.25487	1
															14867	726.867	10799.9	6.0352	1		14865	314.171	9010.87	2.19047	1
	No.	6													14867	696.965	10507.2	5.87164	1		14865	103.837	8234.86	2.00183	1
	Fragment 5														14867	226.159	10215	5.70834	1		14865	92.9818	8065.42	1.96064	1
	Formula	[C35H47N3O10]+H+													14867	317.507	9920.22	5.5436	1
	Theoretical m/z	670.3336													14867	723.432	9788.86	5.47019	1
	Measured m/z	670.3339844													14867	420.832	9494.42	5.30565	1
	Mass error (ppm)	0.573446													14867	79.8319	9160.53	5.11907	1
	Notes	Indicate Arg deamination													14867	100.884	9043.72	5.05379	1
															14867	206.653	8758.67	4.8945	1
	No.	7													14867	105.715	8277.12	4.6254	1
	Fragment 6														14867	79.7839	8167.6	4.5642	1
	Formula	[C29H38N2O6-H]+
	Theoretical m/z	509.26476
	Measured m/z	509.2661438
	Mass error (ppm)	2.71725
	Notes
	No.	8
	Fragment 7
	Formula	[C18H28N4O6]+H+
	Theoretical m/z	397.20826
	Measured m/z	397.2080688
	Mass error (ppm)	0.48136
	Notes
	No.	9
	Fragment 8
	Formula	[C10H12N2O5-H]+
	Theoretical m/z	239.06627
	Measured m/z	239.066391
	Mass error (ppm)	0.506136
	Notes
	No.	10
	Fragment 9
	Formula	[C6H10N2O]+H+
	Theoretical m/z	127.08663
	Measured m/z	127.086113
	Mass error (ppm)	4.06809
	Notes

[truncated: 9 more sheets: MC-HtyR_TP1,  DAsp3EDhb7MC-RR_TP1, Anabaenopeptin B_TP1, Anabaenopeptin B_TP2, Anabaenopeptin B_TP3, Anabaenopeptin B_TP4, Anabaenopeptin F_TP1, Anabaenopeptin F_TP2, Anabaenopeptin F_TP3]
